# Supplementary material for: Context-Dependent Effects of Maca Extracts on Signaling, Apoptosis, and Lipid Metabolism Markers in Prostate Cancer Mono- and Co-Culture Models
Source: Cells. 2026 Jun 16;15(12):1090. doi: 10.3390/cells15121090 (PMC13297626; doi:10.3390/cells15121090)
Supplement: Supplementary file 1 [file cells-15-01090-s001.zip]

Archive with 1 entries (1 files):
- cells-4307431-supplementary.pdf
